# Supplementary material for: The formation of KV2.1 macro-clusters is required for sex-specific differences in L-type CaV1.2 clustering and function in arterial myocytes
Source: Commun Biol. 2023 Nov 14;6:1165. doi: 10.1038/s42003-023-05527-1 (PMC10645748; doi:10.1038/s42003-023-05527-1)
Supplement: Supplementary file 2 — Supplementary Data [file 42003_2023_5527_MOESM2_ESM.xlsx]

## Sheet: 1b
	Number of KV2.1 Clusters				KV2.1 Cluster Volume Frequency
	Bin Center	Kv2.1-WT	Kv2.1-S586A		Bin Center	Kv2.1-WT	Kv2.1-S586A
	0	9394	17883		0	40.7001	56.0736
	0.1	7279	9499		0.1	31.5368	29.7849
	0.2	3666	3120		0.2	15.8832	9.78302
	0.3	1474	857		0.3	6.38621	2.68719
	0.4	619	292		0.4	2.68186	0.91559
	0.5	307	136		0.5	1.3301	0.426439
	0.6	165	55		0.6	0.714874	0.172457
	0.7	81	35		0.7	0.350938	0.109745
	0.8	56	12		0.8	0.242624	0.037627
	0.9	18	2		0.9	0.0779862	0.00627117
	1	22	1		1	0.0953165	0.00313558

## Sheet: 1c
	Clusters per cell
	Kv2.1-WT	Kv2.1-S586A
	1367	3421
	2574	2527
	2227	3328
	1973	1861
	2584	1587
	2312	3480
	2092	4683
	3722	3069
	2060	2844
	2673	2204
	1590	2889

## Sheet: 1d
	Total Cluster Volume/cell
	Kv2.1-WT	Kv2.1-S586A
	196	308
	374	118
	171	290
	246	129
	370	128
	174	304
	248	246
	299	177
	227	149
	236	129
	259	140

## Sheet: 1e
	Mean Cluster Volume
	Kv2.1-WT	Kv2.1-S586A
	0.144	0.0899
	0.145	0.0465
	0.0766	0.0872
	0.124	0.0693
	0.143	0.0534
	0.0754	0.0872
	0.119	0.0525
	0.0803	0.0577
	0.11	0.0523
	0.0881	0.0585
	0.163	0.0484

## Sheet: 1g
	Number of KV2.1 Clusters				KV2.1 Cluster Area Frequency
	Bin Center	Kv2.1-WT	Kv2.1-S586A		Bin Center	Kv2.1-WT	Kv2.1-S586A
	400	23300	12231		400	32.7966	28.2536
	800	10943	6626		800	15.4031	15.3061
	1200	7533	5147		1200	10.6033	11.8896
	1600	5964	4531		1600	8.3948	10.4666
	2000	4211	3039		2000	5.92731	7.0201
	2400	3168	2418		2400	4.45921	5.58559
	2800	2502	1810		2800	3.52176	4.1811
	3200	1988	1293		3200	2.79827	2.98683
	3600	1641	1048		3600	2.30984	2.42088
	4000	1309	819		4000	1.84252	1.89189
	4400	1131	671		4400	1.59197	1.55001
	4800	984	577		4800	1.38506	1.33287
	5200	792	467		5200	1.1148	1.07877
	5600	750	374		5600	1.05568	0.863941
	6000	656	337		6000	0.923371	0.778471
	6400	536	278		6400	0.754462	0.642181
	6800	488	240		6800	0.686898	0.554401
	7200	374	212		7200	0.526434	0.48972
	7600	370	186		7600	0.520804	0.42966
	8000	314	135		8000	0.44198	0.31185
	8400	325	130		8400	0.457463	0.3003
	8800	256	119		8800	0.36034	0.27489
	9200	237	105		9200	0.333596	0.24255
	9600	201	90		9600	0.282923	0.2079
	10000	199	65		10000	0.280108	0.15015
	10400	176	65		10400	0.247734	0.15015
	10800	159	58		10800	0.223805	0.13398
	11200	150	57		11200	0.211137	0.13167
	11600	148	63		11600	0.208322	0.14553
	12000	116	53		12000	0.163279	0.12243
	12400	123	46		12400	0.173132	0.10626

## Sheet: 1h
	Mean Cluster Area
	Kv2.1-WT	Kv2.1-S586A
	2305	2084
	2568	1966
	2070	2165
	2418	1757
	2812	2152
	2553	1549
	2604	1847
	3607	1356
	2769

## Sheet: 2b
	Kv2.1 Fluorescence Normalized to Area
	WT Male	Kv2.1S590A Male
	89363.8	111842
	85024.1	109558
	87174.6	104780
	80808.1	113976
	86573.7	94407.2
	78138.4	94721.6
	95265.2	95678.8
	95753.3	120066
	95354.9	125354
	89877.1	87678.3
	110438	83125.7
	121598	87303.2
	111381	88326.4
	113737	89270
	118375	89976.3
	106397
	99061.2
	101205
	98979
	108903
	80660.1
	69248.4
	79235.5
	72155.1

## Sheet: 2c
	Kv2.1 Cluster Volume Frequency
	Bin Center	WT Male	Kv2.1S590A Male
	0	31.489	33.2832
	0.025	13.4804	16.2785
	0.05	13.0992	14.2499
	0.075	10.4886	8.96569
	0.1	8.00508	7.61332
	0.125	6.13376	5.30929
	0.15	3.78884	3.13048
	0.175	3.61557	2.77986
	0.2	2.44889	1.67794
	0.225	1.62874	1.25219
	0.25	1.39771	1.37741
	0.275	0.912556	0.951665
	0.3	0.750837	0.601052
	0.325	0.658427	0.400701
	0.35	0.381194	0.250438
	0.375	0.277232	0.375657
	0.4	0.288784	0.250438
	0.425	0.219476	0.300526
	0.45	0.138616	0.250438
	0.475	0.138616	0.125219
	0.5	0.0924108	0.0250438
	0.525	0.0231027	0.0500877
	0.55	0.0924108	0.0751315
	0.575	0.0577567	0.0250438
	0.6	0.0693081	0.0500877
	0.625	0.0924108	0.0500877
	0.65	0.034654	0.0250438
	0.675	0.0115513	0.0500877
	0.7	0.0462054	0
	0.725	0	0
	0.75	0.0693081	0.0250438
	0.775	0	0
	0.8	0.0115513	0
	0.825	0	0.0250438
	0.85	0.0115513	0.0751315
	0.875	0	0
	0.9	0.0231027	0.0250438
	0.925	0.0231027	0
	0.95	0	0.0500877
	0.975	0	0.0250438
	1	0	0

## Sheet: 2d
	Cluster Volume
	WT Male	Kv2.1S590A Male
	0.0713523	0.0598204
	0.103857	0.0282171
	0.0736226	0.100037
	0.152954	0.0528484
	0.0759789	0.0526429
	0.0430375	0.065558
	0.0708252	0.120029
	0.0449599	0.0546342
	0.073688	0.0767017
	0.0682524
	0.0481951
	0.0529957

## Sheet: 2e
	Clusters per cell
	WT Male	Kv2.1S590A Male
	766	342
	419	419
	928	570
	585	431
	514	335
	224	371
	405	484
	353	628
	826	418
	496

[truncated: 44 more sheets: 2f, 2h, 2i, 2j, 2k, 2l, 3b, 4g, 4h, 5c, 5d, 5g, 5h, 5i, 5j, 6b, 6c, 6e, 6f, 7a …]
